# Supplementary material for: Taxane chemotherapy induces stromal injury that leads to breast cancer dormancy escape
Source: PLoS Biol. 2023 Sep 12;21(9):e3002275. doi: 10.1371/journal.pbio.3002275 (PMC10497165; doi:10.1371/journal.pbio.3002275)
Supplement: S3 Table — (XLSX) [file pbio.3002275.s011.xlsx]

## Sheet: Sheet1
Table ST3. Table presents the survival difference between high and low gene expression groups
	OS				PFS				DSS				DFI
Genes	HR	logrankp	Higher risk		HR	logrankp	Higher risk		HR	logrankp	Higher risk		HR	logrankp	Higher risk
AIG1	1.13702	0.427423	Higher expr.		1.02755	0.845128	Higher expr.		0.992195	0.970257	Lower expr.		0.812039	0.342764	Lower expr.
APP	1.17821	0.312144	Higher expr.		1.04837	0.736442	Higher expr.		1.38041	0.142698	Higher expr.		1.05021	0.822619	Higher expr.
APRT	1.10577	0.532806	Higher expr.		1.03696	0.794453	Higher expr.		1.72482	0.0143151	Higher expr.		1.26087	0.289611	Higher expr.
CALR	0.939344	0.701266	Lower expr.		0.976997	0.869471	Lower expr.		1.16347	0.485218	Higher expr.		1.46049	0.0865836	Higher expr.
CCDC18	1.00003	0.999952	Higher expr.		1.052	0.716743	Higher expr.		0.935796	0.760673	Lower expr.		1.20092	0.40643	Higher expr.
CD9	1.0224	0.890717	Higher expr.		0.958376	0.759971	Lower expr.		1.11398	0.619237	Higher expr.		0.707206	0.115902	Lower expr.
CDK2AP2	1.13607	0.429123	Higher expr.		0.982244	0.89846	Lower expr.		1.33961	0.180479	Higher expr.		1.00189	0.99309	Higher expr.
COL18A1	1.10546	0.535716	Higher expr.		1.12622	0.394586	Higher expr.		1.42223	0.107009	Higher expr.		1.72732	0.0134419	Higher expr.
COL6A1	1.05057	0.760066	Higher expr.		1.05508	0.70028	Higher expr.		1.31732	0.205754	Higher expr.		1.3647	0.15611	Higher expr.
CPE	1.09217	0.586717	Higher expr.		1.10262	0.484971	Higher expr.		1.1625	0.490582	Higher expr.		1.24297	0.319761	Higher expr.
CST6	1.20348	0.253026	Higher expr.		1.25655	0.102245	Higher expr.		1.37195	0.150505	Higher expr.		1.61404	0.0315415	Higher expr.
CTHRC1	1.25216	0.163136	Higher expr.		1.12509	0.398066	Higher expr.		1.64859	0.0226247	Higher expr.		1.05111	0.819506	Higher expr.
CXCL1	0.658325	0.00972678	Lower expr.		0.686244	0.00702761	Lower expr.		0.80132	0.308558	Lower expr.		0.820057	0.364484	Lower expr.
CXCL5	0.841871	0.286705	Lower expr.		0.827978	0.175633	Lower expr.		1.11392	0.62604	Higher expr.		1.04869	0.829305	Higher expr.
DAP	1.232	0.196014	Higher expr.		1.11652	0.428864	Higher expr.		1.22424	0.349501	Higher expr.		1.03953	0.859482	Higher expr.
DDIT4	0.814813	0.205187	Lower expr.		0.861429	0.283688	Lower expr.		0.996124	0.986358	Lower expr.		1.09075	0.692118	Higher expr.
DDT	0.871267	0.395551	Lower expr.		0.975535	0.859961	Lower expr.		0.900304	0.630094	Lower expr.		1.19267	0.420863	Higher expr.
DNAJB1	1.27917	0.130152	Higher expr.		1.12127	0.410517	Higher expr.		1.38611	0.134972	Higher expr.		1.14638	0.531563	Higher expr.
DNAJB4	1.126	0.464579	Higher expr.		1.012	0.931852	Higher expr.		1.18644	0.434855	Higher expr.		1.15775	0.505432	Higher expr.
ESD	0.962378	0.812206	Lower expr.		1.02611	0.854263	Higher expr.		1.02239	0.920837	Higher expr.		1.00387	0.985888	Higher expr.
FGFR1	0.944088	0.71953	Lower expr.		0.862599	0.286864	Lower expr.		1.08712	0.704162	Higher expr.		0.797	0.298919	Lower expr.
FNDC3B	1.31778	0.0884981	Higher expr.		1.28958	0.0695713	Higher expr.		1.52307	0.0542326	Higher expr.		1.33184	0.190384	Higher expr.
GNG5	0.778333	0.122278	Lower expr.		0.878896	0.354371	Lower expr.		0.844217	0.437372	Lower expr.		1.1813	0.448004	Higher expr.
GPX4	0.848263	0.310806	Lower expr.		0.966901	0.810013	Lower expr.		0.983848	0.941697	Lower expr.		1.24377	0.321681	Higher expr.
HEY1	0.899002	0.510053	Lower expr.		0.928985	0.596347	Lower expr.		1.16887	0.47591	Higher expr.		1.35735	0.16496	Higher expr.
HSBP1	1.25554	0.161251	Higher expr.		1.18833	0.217238	Higher expr.		1.58989	0.0361782	Higher expr.		1.22654	0.350204	Higher expr.
HSPA4L	0.990172	0.949429	Lower expr.		1.07504	0.604749	Higher expr.		0.99402	0.975009	Lower expr.		1.01192	0.956704	Higher expr.
HTRA1	1.01584	0.922927	Higher expr.		1.03103	0.827094	Higher expr.		1.28984	0.242587	Higher expr.		1.10409	0.650312	Higher expr.
ID3	1.22189	0.214953	Higher expr.		1.15385	0.30657	Higher expr.		1.72426	0.0141417	Higher expr.		1.43983	0.097176	Higher expr.
IDE	1.25885	0.156673	Higher expr.		1.09298	0.523545	Higher expr.		1.08438	0.709039	Higher expr.		0.783823	0.26695	Lower expr.
IER2	0.889852	0.471258	Lower expr.		0.88671	0.389706	Lower expr.		0.975378	0.911576	Lower expr.		1.13159	0.573886	Higher expr.
ITGB1	1.11328	0.508364	Higher expr.		1.15562	0.30259	Higher expr.		1.48313	0.0740827	Higher expr.		1.19463	0.417083	Higher expr.
LAMB1	0.943309	0.719029	Lower expr.		1.02825	0.843979	Higher expr.		1.11665	0.613272	Higher expr.		1.35864	0.163645	Higher expr.
LAPTM4A	0.881682	0.436884	Lower expr.		0.923697	0.568377	Lower expr.		0.888601	0.587286	Lower expr.		1.04346	0.845995	Higher expr.
LRP1	0.963395	0.820405	Lower expr.		0.980117	0.887448	Lower expr.		1.01259	0.953555	Higher expr.		0.933091	0.75222	Lower expr.
LXN	0.920469	0.608152	Lower expr.		0.971688	0.835968	Lower expr.		0.863962	0.501495	Lower expr.		1.10874	0.638409	Higher expr.
MGST3	1.10499	0.536289	Higher expr.		0.893343	0.418668	Lower expr.		1.41844	0.11327	Higher expr.		0.983064	0.937651	Lower expr.
NEAT1	0.960797	0.80747	Lower expr.		0.989005	0.93887	Lower expr.		0.891753	0.600873	Lower expr.		0.90119	0.634442	Lower expr.
NEDD4	1.05021	0.76223	Higher expr.		0.968737	0.818966	Lower expr.		0.915353	0.683073	Lower expr.		0.751527	0.194094	Lower expr.
NOTCH4	0.926488	0.639933	Lower expr.		0.945877	0.691783	Lower expr.		0.919573	0.701392	Lower expr.		0.921195	0.707571	Lower expr.
NREP	1.36831	0.0526377	Higher expr.		1.28075	0.0781014	Higher expr.		1.62298	0.0274796	Higher expr.		1.38041	0.141541	Higher expr.
NUPR1	1.32893	0.0776491	Higher expr.		1.24729	0.112503	Higher expr.		1.42281	0.104091	Higher expr.		1.65466	0.0218846	Higher expr.
PBX1	1.05825	0.726804	Higher expr.		0.989552	0.94043	Lower expr.		0.915636	0.686526	Lower expr.		0.855554	0.477748	Lower expr.
PHLDA1	0.890529	0.473454	Lower expr.		0.84497	0.226065	Lower expr.		0.956426	0.835591	Lower expr.		0.713876	0.123246	Lower expr.
PKD1L2	0.976871	0.883654	Lower expr.		0.934104	0.623378	Lower expr.		0.797316	0.298666	Lower expr.		0.936253	0.762878	Lower expr.
PPP3CA	1.15148	0.384792	Higher expr.		1.07992	0.582451	Higher expr.		1.1213	0.600406	Higher expr.		0.985906	0.948267	Lower expr.
PRRX1	1.01501	0.927361	Higher expr.		1.03686	0.79655	Higher expr.		1.45206	0.0900041	Higher expr.		1.23419	0.336911	Higher expr.
PSMA5	0.917688	0.596461	Lower expr.		0.987367	0.927811	Lower expr.		1.20305	0.396401	Higher expr.		1.40914	0.121109	Higher expr.
PTTG1IP	1.11845	0.49336	Higher expr.		1.21338	0.169038	Higher expr.		1.43932	0.102634	Higher expr.		1.57854	0.0408225	Higher expr.
QDPR	0.950642	0.755887	Lower expr.		0.906511	0.482823	Lower expr.		1.01426	0.94622	Higher expr.		0.863604	0.503454	Lower expr.
RHOC	0.763844	0.0994943	Lower expr.		0.85918	0.280446	Lower expr.		0.83549	0.411277	Lower expr.		0.966753	0.877033	Lower expr.
S100A6	1.00813	0.960789	Higher expr.		0.975717	0.85979	Lower expr.		1.267	0.281377	Higher expr.		1.26394	0.288186	Higher expr.
SDC1	1.52134	0.00928948	Higher expr.		1.29661	0.0615864	Higher expr.		2.06389	0.00111341	Higher expr.		1.50612	0.0617883	Higher expr.
SNX30	1.13662	0.42867	Higher expr.		1.08608	0.554302	Higher expr.		1.02343	0.916107	Higher expr.		0.692078	0.0976285	Lower expr.
SPCS1	0.833787	0.265119	Lower expr.		0.820431	0.15829	Lower expr.		0.66244	0.0645757	Lower expr.		0.818139	0.359364	Lower expr.
SPP1	0.990525	0.953053	Lower expr.		1.1073	0.463556	Higher expr.		1.11055	0.628509	Higher expr.		1.30251	0.22702	Higher expr.
TCF4	1.01736	0.916045	Higher expr.		1.03852	0.788211	Higher expr.		1.19181	0.421051	Higher expr.		1.13524	0.561698	Higher expr.
TIPARP	0.693497	0.0233937	Lower expr.		0.76198	0.0502746	Lower expr.		0.737193	0.158382	Lower expr.		0.732338	0.153302	Lower expr.
TM4SF1	0.948827	0.744999	Lower expr.		0.912176	0.509431	Lower expr.		1.13232	0.569167	Higher expr.		0.987747	0.955054	Lower expr.
TSC22D1	0.987441	0.93623	Lower expr.		0.995408	0.972037	Lower expr.		0.959697	0.847904	Lower expr.		1.04789	0.830524	Higher expr.
VCAM1	1.06851	0.684393	Higher expr.		0.931521	0.611188	Lower expr.		1.21683	0.371329	Higher expr.		1.01675	0.939439	Higher expr.
WLS	0.609967	0.00225498	Lower expr.		0.656938	0.00254575	Lower expr.		0.60399	0.0203617	Lower expr.		0.705616	0.110084	Lower expr.
TP53	1.28501	0.122112	Higher expr.		1.08007	0.580469	Higher expr.		1.3693	0.149938	Higher expr.		1.20914	0.384942	Higher expr.
RHOXF1	1.26513	0.145558	Higher expr.		1.2188	0.155113	Higher expr.		1.49699	0.066933	Higher expr.		1.1955	0.414891	Higher expr.
MT1F	0.726268	0.0473727	Lower expr.		0.848162	0.236071	Lower expr.		0.831957	0.396198	Lower expr.		1.11492	0.620783	Higher expr.
MT2A	0.865997	0.372649	Lower expr.		0.842602	0.219047	Lower expr.		0.980745	0.926845	Lower expr.		0.932294	0.748493	Lower expr.
Highlighted in red are genes that show effect on survival with HR >1 and logrankp < 0.05
