# Supplementary material for: Taxane chemotherapy induces stromal injury that leads to breast cancer dormancy escape
Source: PLoS Biol. 2023 Sep 12;21(9):e3002275. doi: 10.1371/journal.pbio.3002275 (PMC10497165; doi:10.1371/journal.pbio.3002275)
Supplement: S4 Table — (XLSX) [file pbio.3002275.s012.xlsx]

## Sheet: Sheet1
Table ST4. GSVA analysis of the gene set to evaluate survival probability
Survival type	OS	PFS	DSS	DFI
Hazard ratio	1.08698	1.1648	1.68479	1.54601
logrankp	0.606474	0.274617	0.0180382	0.0477775
