# Supplementary material for: Taxane chemotherapy induces stromal injury that leads to breast cancer dormancy escape
Source: PLoS Biol. 2023 Sep 12;21(9):e3002275. doi: 10.1371/journal.pbio.3002275 (PMC10497165; doi:10.1371/journal.pbio.3002275)
Supplement: S5 Table — (XLSX) [file pbio.3002275.s013.xlsx]

## Sheet: Sheet1
Table ST5. GSVA analyses shows changes in gene set relevant to pathologic stages and cancer subtypes
Pathologic stage	diff_p-value	Stage I (mean/n)	Stage II (mean/n)	Stage III (mean/n)	Stage IV (mean/n)
	0.00108	1.2/182	1.2/626	1.2/252	1.3/20
Cancer subtype	diff_p-value	Subtype1 (mean/n)	Subtype2 (mean/n)	Subtype3 (mean/n)	Subtype4 (mean/n)	Subtype5 (mean/n)
	5.97e-07	Basal (1.2/140)	Her2 (1.2/67)	LumA (1.2/420)	LumB (1.1/193)	Normal_like (1.2/23)
	p-value was computed by One-way analysis of means (not assuming equal variances)
