# Supplementary material for: Taxane chemotherapy induces stromal injury that leads to breast cancer dormancy escape
Source: PLoS Biol. 2023 Sep 12;21(9):e3002275. doi: 10.1371/journal.pbio.3002275 (PMC10497165; doi:10.1371/journal.pbio.3002275)
Supplement: S6 Table — (XLSX) [file pbio.3002275.s014.xlsx]

## Sheet: Sheet1
Table ST6. Analysis parameters for RFS probability with the 10-gene signature on KM-plotter
Datasets	Cutoff value	Expression range of probe	Upper quartile survival
GSE11121	2638.6	781-5592	Low expression cohort (months)	High expression cohort (months)
GSE1456			60.3	21.82
GSE16446
GSE17907			FDR	Cohort
GSE19615			0.5	Include patients with systemic chemotherapy and exclude endocrine therapy
GSE2034
GSE21653
GSE25066
GSE2990
GSE31519
GSE3494
GSE37946
GSE45255
GSE4611
GSE46184
GSE4922
GSE5327
GSE69031
GSE7390
