# Supplementary material for: Taxane chemotherapy induces stromal injury that leads to breast cancer dormancy escape
Source: PLoS Biol. 2023 Sep 12;21(9):e3002275. doi: 10.1371/journal.pbio.3002275 (PMC10497165; doi:10.1371/journal.pbio.3002275)
Supplement: S1 Data — (XLSX) [file pbio.3002275.s015.xlsx]

## Sheet: Figure 1
Figure 1
Figure 1F-H, 1J
Flow cytometry data
Fig 1F
Ki-67+ D2.0R cells
Day3		Day 7		Day 10
VEH	DTX	VEH	DTX	VEH	DTX
8.47	18.3	8.54	33.7	4.66	16
9.6	19.9	7.7	31.7	6.93	19.4
9.4	22.35	10	29.1	3.7	20.6
11	17.45	10.5	30.5	5.38	22.8
		8.22	19
		6.48	20.8
Fig 1G
Ki-67+ Stromal cells
Day3		Day 7		Day 10
VEH	DTX	VEH	DTX	VEH	DTX
22.7	1.57	22.2	2.61	16	2.23
22.1	4.3	19.7	2.59	19.4	2.37
32.1	9.25	14.9	2.69	20.6	1.36
29.2	11.2	15.6	3.19	22.8	1.88
		18.8	7.49
		19.8	8.8
Fig 1H
Total live D2.0R cells and stromal cells over the course of treatment
D2.0R cells
Day3		Day 7		Day 10
VEH	DTX	VEH	DTX	VEH	DTX
12.02	35.3	25.4	71.9	21.9	63.7
11.59	34.2	29	72	25.5	69.9
19.76	45.77	14.3	53	9.53	40
22.76	35.97	14.9	52.6	11.7	40.4
		20.4	44.1
		17.1	45.4
Stromal cells (SC)
Day3		Day 7		Day 10
VEH	DTX	VEH	DTX	VEH	DTX
87.98	64.7	74.6	28.1	78.1	36.2
88.41	65.3	71	28	74.5	30.1
80.24	54.23	85.7	47	90.47	60
77.24	64.03	85.1	47.4	88.3	59.3
		79.6	55.9
		82.9	54.6
Fig 1J
Cancer cell invasion through matrigel
Vehicle	DTX
24	49
38	51
25	54
25	57
20	54
19	59

## Sheet: Figure 2
Figure 2
Figure 2A-G, 2I-J
Fig 2A
Multiplex ELISA TSO
Cytokines	Vehicle	Vehicle	Vehicle	Vehicle	Vehicle	Docetaxel	Docetaxel	Docetaxel	Docetaxel	Docetaxel
Eotaxin	4.49	9.26	3.52	3.14	3.27	11.16	9.08	18.96	5.33	6.84
G-CSF	41.27	16.71	33.27	43.19	37	125.81	278.39	70.81	82.54	76.58
GM-CSF	21.93	9.02	13.16	15.24	14.08	60.7	42.74	66.21	37.71	37.38
IFNg	1.39	0.92	1.55	1.71	1.36	1.09	1.01	0.88	1.61	0.59
IL-1a	0	0	0	0	0	3.14	0	2.62	0	0
IL-1b	0.64	0.76	0.01	0	0.09	1	0.58	0.94	0	0.4
IL-2	0.27	0.31	0.69	0.41	1.2	0.77	0.38	1.06	1.03	0.69
IL-3	0.66	0.67	0.38	0.29	0.2	0.82	0.55	0.66	0.4	0.42
IL-4	0.04	0.03	0.06	0.06	0.1	0.09	0.06	0.07	0.09	0
IL-5	0.22	0.22	0.91	0.98	1.04	0.26	0.13	0.21	1.1	0.89
IL-6	39.74	22.97	23.13	35.6	29.12	226.87	169.84	393.1	99.94	100.11
IL-7	0.83	0.7	0.87	1.38	1.99	0.89	0.51	0.77	1.12	0.75
IL-9	1.1	3.43	6.34	6.62	1.29	3.9	0.99	5.3	6.9	0.64
IL-10	0.18	0	1.47	1.01	0.92	1.56	0.29	1.45	0.57	1.29
IL-12p40	3.29	3.86	0.25	1.8	0.9	4.61	3.52	3.9	0.32	0.75
IL-12p70	0	0	0	0	0	1.18	0.01	2.26	0	0.1
IL-13	0	0	0	0	0	0	0	0.43	0	0
IL-15	0.89	0	1.86	2.66	3.47	3.66	0	3.66	2.93	2.39
IL-17	0.06	0.03	0	0	0	0.12	0.04	0.07	0	0
IP-10	915.9	1763.93	754.68	502.76	803.2	1294.03	1076.33	1116.28	1021.74	739.77
KC	3489.5	3960.79	3608.76	4066.52	3503.92	5742.61	4881.2	8330.35	5499.58	4928.15
LIF	13.76	2.57	8.17	15.71	12.21	17.18	11.88	44.13	22.37	16.97
LIX	239.37	89.94	83.91	82.2	98.96	282.04	190.72	330.78	59.91	75.35
MCP-1	9173.71	7706.83	6649.59	5988.66	6813.7	6839.35	6014.88	5976.79	9596.28	7940.08
M-CSF	465.81	439.11	839.89	1182.8	1026.67	5.14	6.18	3.56	487.36	319.37
MIG	4.31	4.51	5.18	4.67	5.54	7.14	8.05	3.52	4.5	5
MIP-1a	4.94	6.28	4.95	8.93	5.38	13.47	8.49	19.09	3.51	3.51
MIP-1b	7.63	0	4.6	0	4.6	6.54	0.86	18.95	5.46	6.99
MIP-2	61.15	31.58	37.93	37.93	65.37	168.69	116.9	806.23	117.05	111.18
RANTES	395.25	659.25	193.98	175.18	160.69	557.2	640.02	490.32	231.25	231.48
TNFa	1.04	0.92	1.17	1.11	1.21	2.09	1.39	3.24	1.66	1.75
VEGF	1269.12	1448.04	1097.62	1025.36	988.45	111.83	60.02	67.95	321.79	293.14
Multiplex ELISA
Fig 2B		G-CSF levels
D2.0R			Stromal cells
Veh	DTX		Veh	DTX
22.59	9.69		46.39	109.82
33.61	39.02		31.76	52.37
23.2	35.22		28.47	134.65
12.09	9.58		35.56	72.72
9.03	11.7		33.37	74.91
Fig 2C		GM-CSF levels
D2.0R			Stromal cells
Veh	DTX		Veh	DTX
6.16	4.11		20.43	37.3
3.33	4.25		16.55	29.66
3.88	4.42		10.55	29.05
3.29	3.88		14.15	26.49
4.15	4.42		13.37	29.24
Fig 2D		IL-6 levels
D2.0R			Stromal cells
Veh	DTX		Veh	DTX
21.2533	21.2533		41.15	140.87
19.6533	19.6533		16.82	49.07
21.12	21.12		23.5	120.83
39.29	32.44		31.38	79.09
42.86	31.33		36.7	61.26
Fig 2E		KC levels
D2.0R			Stromal cells
Veh	DTX		Veh	DTX
3056.66	1909.12		4946.95	6012.19
3580.93	3105.47		4432.31	4733.41
3274.62	2254.91		3727.32	6640.06
1697.55	1692.61		4944.78	6980.02
2036.23	1586.47		4201.85	6938.14
Fig 2F		TNFa levels
D2.0R			Stromal cells
Veh	DTX		Veh	DTX
0.33	0.44		1.74	2.18
0.78	0.89		1.13	1.59
0.66	0.41		1.09	1.29
0.24	0.66		1.35	1.51
0.24	0.61		1.21	1.29
Fig 2G		MIP2 levels
D2.0R			Stromal cells
Veh	DTX		Veh	DTX
44.25	46.73		70.26	151.71
65.76	74.66		31.58	91.19
31.58	31.58		18.73	97.3
48.04	43.15		69.3	90.76
45.63	32.28		61.3	102.04
Flow cytometry data
Fig 2I- Ki-67+ D2.0R cancer cells
Vehicle	DTX	α-IL-6	α-IL-6+DTX	α-G-CSF	α-G-CSF+DTX	α-IL-6+α-G-CSF	α-IL-6+α-G-CSF+DTX
6.9	13	6.15	9.45	6.1	7.65	6.2	4.4
7.28	15.7	6.7	7.7	7.5	3.82	4.16	1.98
6.03	13.55	6.07	8.54	4.89	6.55	4.4	3.785
6.72	16.8	7.21	10.9	9.11	13.6	5.73	10.5
Fig 2J- Ki-67+ Stromal cells
Vehicle	DTX	α-IL-6	α-IL-6+DTX	α-G-CSF	α-G-CSF+DTX	α-IL-6+α-G-CSF	α-IL-6+α-G-CSF+DTX
11.68	4.36	12.12	3.16	18.4	7	18.9	1.6
16.56	3.34	10.04	1.76	18.8	3.2	18.12	3.4
19.5	8.7	17.8	2.45	11.2	4.7	11.2	3.6
16	8.78	15.3	4.32	12.5	10.2	15.1	7.12

## Sheet: Figure 3
Figure 3
Figure 3C, 3F-H
Fig 3C- IPA pathways in cancer cells DTX vs VEH
Differentially regulated pathways in cancer cells (DTX v VEH)	-log(p-value)	z-score
Notch Signaling	1.79	1.96
IL-17 Signaling	2.1	-3.43
Endothelin-1 Signaling	2.29	1.67
BEX2 Signaling Pathway	2.9	-2.75
Inhibition of Matrix Metalloproteases	3.01	1.05
BMP signaling pathway	3.27	-3.67
Tumor Microenvironment Pathway	6.09	-1.52
HMGB1 Signaling	6.24	2.29
ERBB Signaling	6.32	1.44
PTEN Signaling	6.33	1.95
IL-6 Signaling	6.43	-0.65
Acute Phase Response Signaling	7.37	1.92
IL-8 Signaling	7.88	1.9
Apoptosis Signaling	8.26	1.98
BER (Base Excision Repair) Pathway	9.21	-1.09
ERK/MAPK Signaling	9.88	-1.9
Cyclins and Cell Cycle Regulation	10.9	-0.22
mTOR Signaling	16.1	3.7
NER (Nucleotide Excision Repair, Enhanced Pathway)	17.9	2.85
HER-2 Signaling in Breast Cancer	21.1	2.65
Flow cytometry data
Fig 3F- Ki-67+ D2.0R cancer cells	VEH	DTX (1 mM)	Selumetinib (3 mM)	Selumetinib + DTX
	18.1	38.7	23.8	19.3
	16.8	33	26.7	12.9
	20.7	44.7	23.4	18.7
	15.42	46.4
	12.3	35.1
Fig 3G- Ki-67+ Stromal cells	VEH	DTX (1 mM)	Selumetinib (3 mM)	Selumetinib + DTX
	26.2	2.66	31.6	2.42
	20.3	0.53	27.7	0.58
	37.4	1.51	45.1	0.83
	32.9	7.35
	31	3.36

## Sheet: Figure 4
Figure 4
Figure 4B, 4E and 4H
Fig 4B
Total luminescent flux in the mammary fat pad from the start of treatment (orthotopic)
	Days	Vehicle								DTX
	0	100800	103500	72700	219000	108200	373000	406000		82870	229300	111400	118000	462000	201800	23800	191500
	4	105000	101100	68930	110100	85330	388000	179000		164700	351300	185100	108000	391000	212500	151800	243900
	8	110300	79030	71500	115500	69000	541000	128000		155400	133700	150700	332000	394000	164100	102000	321900
	12	247200	184300	108100	121700	102200	576000	130000		215500	380100	239700	139000	338000	292300	219700	289100
	16	186600	182900	123300	178700	173400	135000	140000		215500	308800	210200	277000	671000	307600	229700	586600
	20	221400	153300	123400	130700	112100	87000	67300		217600	323100	190700	246000	681000	335400	250400	392200
	25	142600	113600	111700	167900	198900	97000	101000		313200	329800	323200	143000	906000	303100	116000	778700
	30	226000	103800	94500	118000	87400	57300	69300		294000	379000	793500	123000	331000	475000	227900	932400
Fig 4E
Total luminescent flux in the lungs from the start of treatment (iv)
	Days	Vehicle					DTX
	0	88710	80910	87510	78910		91250	66890	65090	65020	81950
	7	109000	86050	94950	132700		85600	76300	73200	71600	81300
	14	87630	80930	87130	86930		143200	115100	118600	169400	134000
	21	117400	99370	94570	88170		194800	182300	153300	171600	204300
	28	113000	97700	142000	103000		209000	146000	164800	177900	175500
	35	92300	89100	97200	81300		236000	156000	177000	191000	177000
	42	117400	99370	94570	88170		198000	171000	189000	217000	197000
	49	105000	93000	88100	122000		298000	226000	232000	234000	310000
Fig 4H
Quantification of tumor lesions (area) in the lungs relative to total lung area
Vehicle	DTX
0.0404558	0.157036
0.036263	0.0866705
0.041165	0.0802009

## Sheet: Figure 5
Figure 5
Figure 5A-K, 5M
Fig 5A
Multiplex ELISA Murine Plasma
Cytokines	Vehicle	Vehicle	Vehicle	Vehicle	Vehicle	Docetaxel	Docetaxel	Docetaxel	Docetaxel	Docetaxel
Eotaxin	440.77	562.02	498.91	450.09	538.28	388.11	587.28	284.11	577.61	439.47
G-CSF	59.35	62.38	82.65	51.05	52.22	150.7	152.45	141.5	212.32	129.5
GM-CSF	2.42	12.76	9.64	13.12	15.84	4.88	8.84	0	11.62	16.79
IFNg	1.75	0	1	1.47	1.76	2.62	1.35	1.35	0.8	0.61
IL-1a	1381.74	501.32	271.55	299.12	231.08	2408.43	1063.35	284.06	349.87	432.87
IL-1b	7.47	1.28	11.34	6.15	2.64	1.38	4.53	0	2.3	4
IL-2	4.69	13.97	1.82	7.32	16.23	6.15	31.29	2.73	11.66	31.01
IL-3	0.73	0.88	0.7	0.6	1.14	0	0.3	0	0	0
IL-4	0.29	0.06	0.69	0.08	0	0.08	0.43	0.1	0	0.53
IL-5	5.8	16.25	4.35	5.18	5.69	6.7	8.3	17.73	7.48	7.38
IL-6	1.29	1.16	1.31	1.41	1.78	4.88	14.01	4.53	8.23	9.34
IL-7	2.51	49.19	2.85	5.53	18.4	28.49	2.38	0.24	4.29	2.28
IL-9	23.83	29.27	15.54	22.06	16.99	29.45	17.14	8.83	44.56	23.46
IL-10	5.6	9.25	8.11	6.98	8.55	1.66	5.6	0.64	7.49	7.49
IL-12p40	9.2	15.88	3.86	57.3	20.48	7.14	5.49	7.14	17.19	21.14
IL-12p70	14.09	27.93	8.57	131.88	27.93	13.47	8.57	56.46	32.78	35.17
IL-13	9.54	26.25	7.07	15.44	21.86	10.97	21.02	9.54	34.88	18.17
IL-15	75.99	215.89	98.88	107.69	142.72	34.9	65.96	11.53	93.14	39.06
IL-17	0.83	0.54	0.51	1.15	0.82	2.9	0.54	0.95	0.82	1.35
IP-10	26.99	39.85	34.29	30.39	41.33	36.45	137.53	64.69	53.96	33.4
KC	69.92	39.49	38.61	23.02	45.79	123.62	68.71	57.13	20.24	239.82
LIF	0.5	20.15	0.14	2.47	9	0.45	4.49	0.23	0	2.58
LIX	1605.29	5854.28	4133.91	1938.18	4630.2	5369.58	6489.2	3403.93	2227.97	716.28
MCP-1	31.03	40.91	28.53	57.26	55.67	33.52	34.35	23.52	35.43	35.43
M-CSF	12.63	12.86	13.34	18.95	13.9	3.2	2.16	0.26	18.06	13.21
MIG	394.96	840.04	311.15	274.8	850.3	464.79	745.02	1009.57	944.6	155.87
MIP-1a	29.18	65.12	22.13	52.6	63.97	29.18	162.83	43.09	97.66	74.81
MIP-1b	44.83	22.67	29.49	49.21	32.18	50.61	57.27	62.26	161.52	49.36
MIP-2	165.5	180.89	102.83	207.51	180.89	156.5	137.02	137.02	242.8	251.89
RANTES	17.61	8.97	9.1	12.75	16.1	17.61	9.1	13.15	10.49	11.64
TNFa	7.45	6.68	5.6	9.91	8.62	6.26	4.66	3	3.63	5.73
VEGF	0.34	0.52	0.44	0.58	0.88	0.22	0.28	0.48	0.52	0.53
Flow cytometry data
Fig 5B- Ki-67+ D2.0R cancer cells
Vehicle	DTX
1.01	10.3
1.45	14
1.2	5.73
Fig 5C- Neutrophils
Vehicle	DTX
18.4	43.3
13.1	30.6
11.4	27
Fig 5D- Monocytes
Vehicle	DTX
14.3	5.18
15.1	12.9
23.8	19.7
Fig 5E- MDSCs
Vehicle	DTX
17.1	40.4
13	39
18.3	26.8
Fig 5F- Macrophages
Vehicle	DTX
17.1	52.7
13.3	46.4
21.7	32.9
Fig 5G- M1 Macrophages
Vehicle	DTX
0.54	0
0.14	0.59
0.3	0.24
Fig 5H- M2 Macrophages
Vehicle	DTX
5.26	48.3
3.49	28.5
6.36	20.2
Fig 5I- CD4 T cells
Vehicle	DTX
56.4	43
64.1	40
61.1	69.6
Fig 5J- CD8 T cells
Vehicle	DTX
23.2	5.88
21.2	15.9
23.5	14.5
Fig 5K- Tregs
Vehicle	DTX
3.71	7.01
3.24	7.2
3.91	7.25
Fig 5M
Proportion of immune cells in VEH and DTX datasets
Cell clusters	Vehicle	DTX
NK/NKT	37	63
Mono/Macs	4	96
Neutrophils	9	91
B cells	92	8
Proportion of T cell populations in VEH and DTX datasets
Cell clusters	Vehicle	DTX
Tregs	30.62	39.71
CD4	27.37	17.86
CD8	33.73	18.34
γδT	8.28	24.09
Proportion of Dendritic cell populations in VEH and DTX datasets
Cell clusters	Vehicle	DTX
pDC	33.9468	28.8026
Migratory DC	36.8098	9.06149
CD14+ DC	29.2434	62.1359

## Sheet: Figure 6
Figure 6
Fig 6B
Proportion of cells in VEH and DTX datasets for different cell clusters
Cell clusters	VEH	DTX
Cancer cells 1	2	98
Cancer cells 2	0	100
Adipo/MEpCs	93	7
ECs	80	20
Fibrocytes	93	7
Fibro/CAFs	76	24
CAFs	89	11

## Sheet: Figure 7
Figure 7
Fiugure 7C, D-L
Fig 7C
Total flux (p/s)								Total flux (p/s)
Days since treatment	Veh							Days since treatment	DTX
-3	93000	38300	20950	54500	39750	68500		-3	51900	45350	29450	98500	61000	27000
6	38300	21400	20200	52500	27100	37000		6	51900	52800	110000	143000	129000	59200
14	53700	75300	48800	41900	27300	52800		14	100000	75900	154000	105000	98400	70800
22	62300	13300	55200	67200	9200	38600		22	97200	153000	100000	137000	110000	59000
30	30600	26800	26500	25200	31800	58200		30	107000	159000	100000	85300	70600	62900
38	43100	21200	26100	19200	40400	76900		38	75000	83800	117000	132000	118000	123000
47	31000	36300	24900	25800	25100	26700		47	137000	122000	120000	148000	107000	87700
55	38400	29000	30300	54300	46100	46600		55	170000	143000	144000	103000	82500	91700
66	31800	35700	12500	7970	32000	28300		66	146000	99400	169000	106000	138000	102000
Total flux (p/s)								Total flux (p/s)
Days since treatment	Selumetinib+DTX							Days since treatment	α-IL6+DTX
-3	51500	34000	98000	96000	127500	33600		-3	71500	32700	19250	150500	41500
6	21400	15700	40900	126000	85700	33000		6	128000	18000	33200	109000	57500
14	36700	28100	35400	32900	49900	47300		14	125000	14600	72200	108000	96200
22	38100	16000	69600	83600	70900	43300		22	156000	10200	42000	82500	46000
30	66200	36400	13200	62600	81100	47500		30	104000	61600	35100	68000	57200
38	31500	73800	49200	49700	61600	37000		38	24700	63700	27500	20800	43400
47	30500	61300	30800	27800	42300	15000		47	20700	16500	33600	19900	55400
55	30800	50000	28400	46600	73200	59100		55	60900	19700	46900	45100	78400
66	44300	27300	24900	16100	68900	26000		66	76600	15600	27200	19000	35300
Total flux (p/s)								Total flux (p/s)
Days since treatment	α-IL6+α-G-CSF+DTX							Days since treatment	α-G-CSF+DTX
-3	71000	21450	88000	18750	35750	92000		-3	60500	41350	21550	61500	53000
6	79500	58600	12900	16700	99100	50900		6	78100	25000	21800	37000	42300
14	64800	35000	86700	38600	57800	86800		14	87500	28100	24400	102000	76000
22	34700	36300	25900	71200	67200	20200		22	88900	66100	29200	80400	94900
30	37000	67500	48600	19300	42700	57700		30	40700	14000	18000	36400	103000
38	44800	56400	21500	48500	46300	27700		38	56600	20600	23500	58800	77100
47	67600	18600	29300	15300	17800	26700		47	14600	15600	19800	26500	49200
55	45200	19300	37800	43800	43200	33200		55	75000	32100	27400	34900	83700
66	70100	49200	28100	36300	16300	22600		66	88700	7240	39300	31100	47400
Flow cytometry data (7D-K)
Fig 7E
Ki-67+ D2.0R
Vehicle	DTX	α-IL6 + DTX	α-G-CSF + DTX	α-IL6 + α-G-CSF + DTX	Selumetinib + DTX
1.85	5.96	1.47	4.14	3.06	3.11
2.38	4.85	3.66	2.77	2.79	3.75
1.93	7.05	3.99	3.87	4.71	4.1
1.01	10.3	1.23	1.24	0.83
1.45	14	1.37	0.78	1.47
1.2	5.73	1.99	0.85	0.97
	13
Fig 7F
CD4 T cells
Vehicle	DTX	α-IL6 + DTX	α-G-CSF + DTX	α-IL6 + α-G-CSF + DTX	Selumetinib + DTX
56.4	43	69.4	68.2	68.2	70.1
64.1	40	66	72.8	70	67.1
61.1	69.6	70.3	70.8	65.5	63.5
67.4	63.3	74.9	69	68.7
69.4	65.4	72.6	71.2	69.6
72.5	70.2	68.7	64.9	63.7
Fig 7G
CD8 T cells
Vehicle	DTX	α-IL6 + DTX	α-G-CSF + DTX	α-IL6 + α-G-CSF + DTX	Selumetinib + DTX
19.4	5.88	18.7	20.9	22	23.2
21.2	15.9	21.2	20.8	18.8	24.7
19.1	14.5	23.4	16.1	24.2	25.9
23.5	22.2	18.6	26.8	23
23.5	22.7	20.6	22.8	22.6
23.2	20.3	25.9	25.5	26.8
Fig 7H
Tregs
Vehicle	DTX	α-IL6 + DTX	α-G-CSF + DTX	α-IL6 + α-G-CSF + DTX	Selumetinib + DTX
2.17	3.79	2.06	1.31	1.47	1.03
1.24	2.94	1.99	1.53	0.95	0.95
2.02	3.4	0.96	1.4	1.64	0.55
3.71	7.01	4.42	2.86	2.75
3.24	7.2	4.66	2.42	3.36
3.91	7.25	4.14	5.08	2.81
Fig 7I
Neutrophils
Vehicle	DTX	α-IL6 + DTX	α-G-CSF + DTX	α-IL6 + α-G-CSF + DTX	Selumetinib + DTX
18.4	64.6	12.1	16.7	19.7	21.8
13.1	43.3	16.6	15.2	10.8	15.6
11.4	30.6	21	16	15.8	21.6
29.3	25.7	18.4	23.4	9.72
25.9	23.8	8.13	13	11.4
9.75	20.1	21.9	20.2	9.28
	27
Fig 7J
MDSCs
Vehicle	DTX	α-IL6 + DTX	α-G-CSF + DTX	α-IL6 + α-G-CSF + DTX	Selumetinib + DTX
17.1	40.4	18.5	22.9	26.8	10.2
13	39	23	15.6	10.8	9.09
18.3	26.8	25.1	16.2	21.5	7.14
10.7	19.5	7.92	10.8	14
11.6	14.5	4.83	8.84	17.7
5.44	15.8	8.19	9.94	5.93
Fig 7K
M1:M2 ratio
Vehicle	DTX	α-IL6 + DTX	α-G-CSF + DTX	α-IL6 + α-G-CSF + DTX	Selumetinib + DTX
0.114407	0	0	0.00544304	0	0.993506
0.035806	0.022348	0.01123	0.0251613	0.0191657	0.819582
0.051993	0.025723	0.017193	0.15283	0.0972603	0.985714
0.977444	0.913538	0.41913	0.537234	1.19547
0.390141	0.012739	0.9425	1.48359	0.284783
0.5		0.960318	0.909774	0.657018
Fig 7L
CD8:Tregs ratio
Vehicle	DTX	α-IL6 + DTX	α-G-CSF + DTX	α-IL6 + α-G-CSF + DTX	Selumetinib + DTX
10.8295	5.85752	9.02913	20.458	15.6463	22.5243
18.9516	7.72109	10.3518	14.902	23.7895	26
11.4852	5.97059	26.9792	18.2143	16.3415	47.0909
5.22911	0.838802	4.23077	7.30769	8
6.54321	2.20833	4.54936	8.59504	5.59524
4.88491	2	5.65217	3.16929	8.6121

## Sheet: Suppl Fig S1
Supplementary Figure S1B-E
Fig S1B
Percentage of D2.0R populations in D2.0R 3D and TSO
Cell clusters	D2.0R 3D	TSO
D2.0R 1	82.1072	7.75401
D2.0R 2	16.6771	22.7273
D2.0R 3	1.21571	69.5187
Cell Viability- DTX dose response
Fig S1C- D2.0R
Concentration[μM]	Cell viability (% of control)
0.01	100	100	84.507	116	100
0.1	112.941	117.647	52.9412	38.7324	25.3521
1	67.0588	115.294	117.647	50	46.4789
10	97.0443	103.941	95.7746	69.0141	59.1549
Fig S1D- 2H11
Concentration[μM]	Cell viability (% of control)
0.01	100	73	100	127.928
0.1	16.0714	23.2143	31.5315	30.6306
1	29.4643	34.8214	34.2342	28.8288
10	41.0714	43.75	3.57143	0
Fig S1E- MEF
Concentration[μM]	Cell viability (% of control)
0.01	67.8715	100	132.229
0.1	18.0723	18.0723	55.0201
1	44.3038	19.2771	24.8996
10	38.6076	12.6582	31.3253

## Sheet: Suppl Fig S2
Supplementary figure S2E
Fig S2E- Western blot band intensity normalized to GAPDH
	VEH			DTX
MEK1/2	1.87619	1.04277	0.897589	1.13973	0.873701	1.06776
p-ERK/ERK	0.557929	0.629063	0.887662	0.879775	1.33069	1.69209

## Sheet: Suppl Fig S3
Fig S3
Fig S3A-Tumor dormancy in vivo
Days since tumor inoculation	Total Flux (p/s)
0	5310000	4930000	2900000	9705990	19710000	8881000
5	314000	1980000	1250000	1928000	6458000	1895000
10	92100	184000	654000	373000	4340000	406000
15	127800	195100	730200	388000	546000	179000
20	172700	210400	491600	541000	421000	128000
25	72700	219000	108200	576000	241000	130000
30	34700	54000	46600	105000	101100	184000
35	71500	115500	69000	110300	79030	188600
40	108100	121700	102200	247200	184300	462100
45	123300	178700	173400	186600	182900	265300
50	210700	185500	158700	221400	153300	195000
55	111700	167900	198900	142600	113600	157200
60	123400	130700	112100	149100	103800	132300
65	153800	110100	106300	135000	115800	143400
70	36610	56330	74300	98410	83410	133500
75	56810	48090	69010	74210	96830	117700
80	66510	48090	82310	77830	59370	96450
85	68930	48010	85330	121700	35560	63910
90	23900	21400	57500	35100	8790	42100
95	4910	29300	81500	44400	26800	100000
100	1200	21800	86100	79500	82600	167000
105	31400	50800	57200	9830	17600	21300
110	94500	118000	61300	226000	45500	376000
115	50500	118000	87400	100000	35800	156000
Fig S3B
Cancer dormancy awakening by docetaxel given in cycles
Days	DTX					Days	DTX
-90	54600	62000	48000	51000		-90	10700000
-5	75500	46000	65100	88000		-5	163000
-1	78000	48500	77600	90500		-1	1510000
5	106000	91300	115000	96200		5	11800000
10	93200	97600	162000	143000		10	40500000
15	120000	109000	170000	136000		15	28100000
20	108000	104000	130000	101000		20	22000000
25	122000	93100	103000	101000		25	31000000
30	121000	86700	106000	107000		30	77100000
35	125000	100000	106000	109000		35	101000000
40	132000	130000	153000	146000		40	112000000
45	162000	151000	151000	170000		45	145000000
50	162000	169000	186000	187000		50	223000000

[truncated: 2 more sheets: Suppl Fig S4, Suppl Fig S5]
